# Supplementary material for: Occupational health safety in aquaculture: A case study on semi-intensive shrimp farmers of Bangladesh
Source: PLoS One. 2025 Feb 13;20(2):e0315075. doi: 10.1371/journal.pone.0315075 (PMC11825047; doi:10.1371/journal.pone.0315075)
Supplement: S1 Dataset — (XLSX) [file pone.0315075.s001.xlsx]

## Sheet: Sheet1
Area	Gender	Age	Marital Status	Education level	Monthly Income	Which media you use most for precautionary measures related information?	How can you rate your current health status?	Working Experience?	Do you have any disease like	Are you trained about health safety?	How can you rate your health safety in current occupation?	Toilet facilities	I am aware of health safety	I should wear face mask when using chemicals, fertilizers and pesticides	I should be away from farm/hatchery if I have any diseases (diarrhea, dysentery, cholera, flue etc)	There are some side effects of using fertilizers/chemicals	If I don't follow precautionary measures chemicals and fertilizers may be detrimental/injurious to my health	Sanitization is important before and after using chemicals	I have proper training about health safety	Diseased fishes must be avoided	The risk of contamination from food, fertilizer, chemicals can be reduced through sanitization	I should take special/strict safety while using raw foods, chemicals and pesticides	Fish feed must be kept in dry place	Training in hygiene practice is necessary	Training in sanitation practice is necessary	I will participate in these kind of trainings	People who become sick should not be involved in working till become well to work	Fish kept at room temperature can be contaminated	I should have proper safety while preparing food	Washing hands after using chemicals is necessary	The inhale of smoking particles of chemicals and fertilizers are injurious/detrimental to health	Consuming infected fish is dangerous	Continue my profession without safety is unhealthy	I use mask, gloves and other safety equipment’s while using chemicals/fertilizers/insecticides	I clean my hands, legs and face after finishing my each day job	I consume fish from our farm	I keep fish feed in dry place	I take any proper safety while in contact with raw foods	I wash hands before eating foods after using chemicals/fertilizers/feeds	I wash hands before and after using chemicals/fertilizers/feeds	I clean transportation materials, vehicles with clean water after use	I follow trusted information to prevent my health from any hazards	I inform others when I become infected and request for break to prevent transmission of the disesease	I consume infected fish
Satkhira	A	26-35	Married	Primary	5000-10000	People (Community, Family Members)	Good	6-10 years	A	No	A	Sanitary/pucca	Agree	Agree	Agree	Agree	Agree	Neutral	Disagree	Neutral	Agree	Neutral	Agree	Agree	Agree	Disagree	Agree	Agree	Neutral	Agree	Disagree	Neutral	Disagree	Disagree	Neutral	Disagree	Agree	Disagree	Agree	Neutral	Agree	Agree	Agree	Agree
Satkhira	A	18-25	Married	>primary	5000-10000	People (Community, Family Members)	Good	6-10 years	No	No	A	Semi-pucca	Neutral	Agree	Agree	Agree	Agree	Neutral	Neutral	Agree	Agree	Neutral	Agree	Agree	Agree	Disagree	Agree	Agree	Disagree	Agree	Neutral	Disagree	Disagree	Disagree	Agree	Disagree	Agree	Neutral	Agree	Disagree	Agree	Agree	Agree	Disagree
Khulna	A	36-45	Married	Primary	>10000	National and Local Authority	Moderately Good	>10 years	No	No	A	Sanitary/pucca	Neutral	Agree	Agree	Agree	Agree	Neutral	Disagree	Neutral	Agree	Neutral	Agree	Neutral	Neutral	Disagree	Agree	Agree	Neutral	Agree	Neutral	Disagree	Disagree	Disagree	Agree	Neutral	Agree	Neutral	Agree	Neutral	Agree	Agree	Agree	Disagree
Khulna	A	18-25	Unmarried	>primary	5000-10000	Social Media	Good	<5 years	No	No	A	Sanitary/pucca	Agree	Agree	Agree	Agree	Agree	Neutral	Disagree	Agree	Agree	Disagree	Agree	Neutral	Neutral	Disagree	Agree	Agree	Disagree	Agree	Agree	Disagree	Agree	Disagree	Disagree	Disagree	Agree	Disagree	Agree	Neutral	Agree	Disagree	Agree	Agree
Bagerhat	A	18-25	Married	>primary	5000-10000	People (Community, Family Members)	Poor	<5 years	No	No	A	Sanitary/pucca	Agree	Agree	Agree	Agree	Agree	Neutral	Neutral	Neutral	Agree	Agree	Agree	Neutral	Agree	Disagree	Agree	Agree	Neutral	Agree	Agree	Neutral	Disagree	Disagree	Agree	Agree	Agree	Disagree	Agree	Neutral	Neutral	Agree	Agree	Disagree
Bagerhat	A	26-35	Married	Primary	5000-10000	People (Community, Family Members)	Good	6-10 years	A	A	A	Sanitary/pucca	Agree	Disagree	Agree	Agree	Agree	Neutral	Neutral	Disagree	Agree	Agree	Agree	Neutral	Neutral	Agree	Agree	Agree	Disagree	Agree	Agree	Disagree	Disagree	Disagree	Agree	Agree	Agree	Disagree	Agree	Agree	Agree	Agree	Agree	Neutral
Bagerhat	A	36-45	Married	>primary	>10000	University	Good	>10 years	No	No	A	Sanitary/pucca	Agree	Agree	Agree	Agree	Agree	Agree	Agree	Agree	Agree	Agree	Agree	Agree	Agree	Agree	Agree	Agree	Agree	Agree	Agree	Agree	Agree	Agree	Agree	Agree	Agree	Agree	Agree	Agree	Agree	Agree	Agree	Disagree
Bagerhat	A	26-35	Married	>primary	>10000	People (Community, Family Members)	Good	6-10 years	No	No	A	Sanitary/pucca	Agree	Disagree	Agree	Agree	Agree	Neutral	Disagree	Disagree	Agree	Agree	Agree	Neutral	Neutral	Disagree	Agree	Agree	Agree	Agree	Agree	Disagree	Disagree	Disagree	Agree	Agree	Agree	Disagree	Agree	Disagree	Agree	Agree	Agree	Neutral
Bagerhat	A	18-25	Unmarried	>primary	5000-10000	Internet	Good	<5 years	No	No	A	Sanitary/pucca	Agree	Agree	Agree	Agree	Agree	Agree	Neutral	Agree	Agree	Agree	Agree	Agree	Agree	Disagree	Agree	Agree	Agree	Agree	Agree	Agree	Disagree	Disagree	Agree	Agree	Agree	Agree	Agree	Disagree	Agree	Agree	Agree	Disagree
Satkhira	A	18-25	Unmarried	>primary	5000-10000	Internet	Good	<5 years	No	No	A	Sanitary/pucca	Agree	Agree	Agree	Agree	Neutral	Neutral	Disagree	Neutral	Agree	Agree	Agree	Agree	Neutral	Disagree	Agree	Agree	Neutral	Agree	Agree	Agree	Neutral	Disagree	Agree	Agree	Agree	Agree	Agree	Agree	Agree	Agree	Agree	Disagree
Khulna	A	26-35	Married	Primary	>10000	People (Community, Family Members)	Good	>10 years	A	No	A	Sanitary/pucca	Agree	Disagree	Agree	Agree	Agree	Disagree	Neutral	Disagree	Agree	Neutral	Agree	Neutral	Disagree	Disagree	Agree	Agree	Agree	Agree	Agree	Neutral	Disagree	Disagree	Agree	Agree	Agree	Agree	Agree	Disagree	Agree	Agree	Agree	Neutral
Khulna	A	36-45	Married	>primary	>10000	People (Community, Family Members)	Good	>10 years	No	No	A	Sanitary/pucca	Agree	Disagree	Agree	Agree	Agree	Disagree	Disagree	Disagree	Neutral	Neutral	Agree	Agree	Disagree	Disagree	Disagree	Disagree	Agree	Agree	Neutral	Disagree	Disagree	Disagree	Neutral	Agree	Agree	Agree	Agree	Agree	Agree	Agree	Neutral	Disagree
Satkhira	A	26-35	Married	>primary	5000-10000	People (Community, Family Members)	Good	<5 years	No	No	A	Sanitary/pucca	Agree	Agree	Agree	Agree	Agree	Agree	Neutral	Agree	Agree	Agree	Agree	Agree	Agree	Disagree	Agree	Agree	Disagree	Agree	Agree	Agree	Agree	Agree	Agree	Agree	Agree	Agree	Agree	Agree	Agree	Agree	Agree	Disagree
Satkhira	A	26-35	Married	>primary	>10000	People (Community, Family Members)	Good	6-10 years	No	No	A	Sanitary/pucca	Neutral	Agree	Agree	Agree	Neutral	Agree	Agree	Neutral	Agree	Agree	Agree	Agree	Agree	Agree	Agree	Agree	Agree	Agree	Agree	Agree	Disagree	Disagree	Agree	Agree	Agree	Agree	Neutral	Agree	Agree	Agree	Agree	Disagree
Satkhira	A	26-35	Married	>primary	5000-10000	People (Community, Family Members)	Good	6-10 years	No	No	A	Sanitary/pucca	Agree	Agree	Agree	Agree	Agree	Neutral	Neutral	Agree	Agree	Agree	Agree	Agree	Agree	Disagree	Agree	Agree	Agree	Agree	Agree	Agree	Agree	Disagree	Agree	Agree	Agree	Agree	Agree	Agree	Agree	Agree	Agree	Disagree
Satkhira	A	18-25	Married	>primary	5000-10000	People (Community, Family Members)	Good	<5 years	No	No	A	Sanitary/pucca	Agree	Agree	Agree	Agree	Agree	Neutral	Neutral	Disagree	Agree	Agree	Agree	Agree	Neutral	Disagree	Agree	Agree	Agree	Agree	Agree	Disagree	Agree	Neutral	Agree	Agree	Agree	Neutral	Agree	Neutral	Agree	Agree	Agree	Neutral
Khulna	A	26-35	Married	Primary	>10000	People (Community, Family Members)	Moderately Good	6-10 years	No	No	A	Sanitary/pucca	Agree	Agree	Agree	Agree	Agree	Neutral	Neutral	Neutral	Agree	Agree	Agree	Agree	Agree	Disagree	Agree	Agree	Agree	Neutral	Agree	Agree	Disagree	Agree	Agree	Agree	Agree	Agree	Agree	Neutral	Agree	Agree	Agree	Disagree
Khulna	A	36-45	Married	None	>10000	People (Community, Family Members)	Good	>10 years	No	No	A	Sanitary/pucca	Agree	Agree	Agree	Agree	Agree	Agree	Neutral	Agree	Agree	Agree	Agree	Agree	Agree	Agree	Neutral	Agree	Agree	Agree	Agree	Agree	Agree	Disagree	Agree	Agree	Agree	Agree	Agree	Disagree	Agree	Agree	Agree	Disagree
Khulna	A	26-35	Married	>primary	>10000	National and Local Authority	Good	>10 years	No	No	A	Sanitary/pucca	Agree	Agree	Agree	Agree	Agree	Agree	Agree	Agree	Agree	Agree	Agree	Agree	Disagree	Neutral	Agree	Agree	Agree	Agree	Agree	Agree	Agree	Neutral	Agree	Agree	Agree	Agree	Agree	Agree	Agree	Agree	Agree	Disagree
Khulna	A	18-25	Unmarried	>primary	5000-10000	Internet	Good	<5 years	No	A	A	Sanitary/pucca	Agree	Agree	Agree	Agree	Agree	Agree	Agree	Disagree	Agree	Agree	Agree	Agree	Agree	Agree	Agree	Agree	Neutral	Agree	Agree	Agree	Agree	Agree	Agree	Agree	Agree	Agree	Agree	Agree	Agree	Agree	Agree	Disagree
Khulna	A	18-25	Married	>primary	5000-10000	Internet	Good	6-10 years	No	No	A	Sanitary/pucca	Agree	Agree	Agree	Agree	Agree	Agree	Agree	Agree	Agree	Agree	Agree	Agree	Agree	Agree	Agree	Agree	Agree	Agree	Agree	Agree	Agree	Agree	Agree	Agree	Agree	Agree	Agree	Agree	Agree	Neutral	Agree	Disagree
Satkhira	A	26-35	Married	>primary	>10000	People (Community, Family Members)	Good	>10 years	No	No	A	Sanitary/pucca	Neutral	Agree	Agree	Agree	Neutral	Neutral	Neutral	Neutral	Agree	Agree	Agree	Agree	Agree	Agree	Agree	Agree	Agree	Agree	Agree	Agree	Neutral	Agree	Agree	Agree	Agree	Agree	Agree	Agree	Agree	Agree	Agree	Agree
Satkhira	A	26-35	Married	Primary	5000-10000	People (Community, Family Members)	Good	6-10 years	A	A	Moderately Safe	Sanitary/pucca	Agree	Agree	Agree	Agree	Agree	Agree	Disagree	Neutral	Neutral	Agree	Agree	Agree	Agree	Disagree	Agree	Agree	Agree	Agree	Agree	Agree	Agree	Agree	Agree	Agree	Agree	Agree	Agree	Agree	Agree	Agree	Agree	Disagree
Satkhira	A	18-25	Married	None	5000-10000	People (Community, Family Members)	Good	6-10 years	No	No	A	Sanitary/pucca	Agree	Agree	Agree	Agree	Agree	Neutral	Disagree	Agree	Agree	Agree	Agree	Agree	Agree	Agree	Agree	Agree	Agree	Agree	Agree	Agree	Disagree	Agree	Agree	Agree	Agree	Agree	Agree	Disagree	Agree	Agree	Agree	Disagree
Khulna	A	26-35	Married	None	>10000	People (Community, Family Members)	Good	>10 years	No	No	A	Sanitary/pucca	Neutral	Agree	Agree	Agree	Agree	Agree	Agree	Agree	Agree	Agree	Agree	Agree	Agree	Agree	Agree	Agree	Agree	Agree	Agree	Agree	Disagree	Agree	Agree	Agree	Agree	Agree	Agree	Agree	Agree	Agree	Agree	Disagree
Khulna	A	18-25	Unmarried	>primary	5000-10000	Internet	Good	<5 years	No	No	A	Sanitary/pucca	Agree	Neutral	Agree	Agree	Agree	Agree	Agree	Agree	Agree	Agree	Agree	Agree	Agree	Agree	Agree	Agree	Agree	Agree	Agree	Agree	Agree	Agree	Agree	Agree	Agree	Agree	Agree	Agree	Agree	Agree	Agree	Disagree
Khulna	A	18-25	Unmarried	>primary	5000-10000	Internet	Good	<5 years	No	No	A	Semi-pucca	Agree	Agree	Agree	Agree	Agree	Agree	Disagree	Agree	Agree	Agree	Agree	Agree	Agree	Agree	Agree	Agree	Agree	Agree	Agree	Agree	Agree	Disagree	Agree	Agree	Agree	Disagree	Agree	Agree	Agree	Agree	Agree	Disagree
Khulna	A	18-25	Unmarried	>primary	5000-10000	Internet	Good	<5 years	No	No	A	Sanitary/pucca	Agree	Agree	Agree	Agree	Agree	Agree	Disagree	Agree	Agree	Agree	Agree	Agree	Disagree	Agree	Agree	Agree	Agree	Agree	Agree	Agree	Agree	Agree	Agree	Agree	Agree	Agree	Agree	Agree	Agree	Agree	Agree	Disagree
Khulna	A	26-35	Married	Primary	>10000	People (Community, Family Members)	Good	6-10 years	No	A	A	Sanitary/pucca	Agree	Neutral	Agree	Agree	Agree	Agree	Disagree	Agree	Agree	Agree	Agree	Agree	Agree	Neutral	Agree	Agree	Agree	Agree	Agree	Agree	Neutral	Agree	Agree	Agree	Agree	Agree	Agree	Agree	Agree	Agree	Agree	Disagree
Khulna	A	18-25	Married	Primary	5000-10000	Electronic media (TV, Radio)	Good	6-10 years	No	No	A	Sanitary/pucca	Agree	Agree	Agree	Agree	Agree	Agree	Disagree	Agree	Agree	Agree	Agree	Agree	Neutral	Agree	Agree	Agree	Agree	Agree	Agree	Agree	Agree	Agree	Agree	Agree	Agree	Agree	Agree	Agree	Agree	Agree	Agree	Neutral
Khulna	A	36-45	Married	None	>10000	People (Community, Family Members)	Good	>10 years	No	No	A	Sanitary/pucca	Agree	Agree	Agree	Agree	Agree	Agree	Agree	Agree	Agree	Agree	Agree	Agree	Agree	Agree	Agree	Agree	Agree	Agree	Agree	Agree	Disagree	Agree	Agree	Agree	Agree	Agree	Agree	Agree	Agree	Agree	Agree	Disagree
Khulna	A	36-45	Married	Primary	>10000	People (Community, Family Members)	Good	>10 years	A	A	A	Sanitary/pucca	Agree	Agree	Agree	Agree	Agree	Agree	Disagree	Agree	Agree	Agree	Agree	Agree	Agree	Agree	Agree	Agree	Agree	Agree	Agree	Agree	Agree	Disagree	Agree	Agree	Agree	Agree	Agree	Disagree	Agree	Agree	Agree	Disagree
Khulna	A	26-35	Married	Primary	>10000	People (Community, Family Members)	Good	>10 years	No	A	A	Semi-pucca	Agree	Agree	Agree	Agree	Agree	Disagree	Disagree	Agree	Agree	Agree	Agree	Agree	Agree	Agree	Agree	Agree	Agree	Agree	Agree	Agree	Agree	Agree	Agree	Agree	Agree	Agree	Agree	Agree	Agree	Agree	Agree	Neutral
Khulna	A	36-45	Married	Primary	>10000	People (Community, Family Members)	Good	>10 years	No	No	A	A	Neutral	Agree	Agree	Agree	Agree	Disagree	Disagree	Agree	Agree	Agree	Agree	Agree	Agree	Agree	Agree	Agree	Agree	Agree	Agree	Agree	Agree	Disagree	Agree	Agree	Agree	Agree	Agree	Agree	Agree	Agree	Agree	Disagree
Khulna	A	26-35	Married	Primary	>10000	People (Community, Family Members)	Good	>10 years	No	A	A	Sanitary/pucca	Agree	Agree	Agree	Agree	Agree	Agree	Neutral	Agree	Agree	Agree	Agree	Agree	Agree	Agree	Agree	Agree	Agree	Agree	Agree	Agree	Disagree	Agree	Agree	Agree	Agree	Agree	Agree	Agree	Agree	Agree	Agree	Disagree
Khulna	A	26-35	Married	Primary	>10000	People (Community, Family Members)	Good	>10 years	No	A	A	Sanitary/pucca	Agree	Agree	Agree	Agree	Agree	Agree	Agree	Agree	Agree	Agree	Agree	Agree	Agree	Agree	Agree	Agree	Agree	Agree	Agree	Agree	Agree	Agree	Agree	Agree	Agree	Agree	Agree	Agree	Agree	Agree	Agree	Disagree
Khulna	A	26-35	Married	>primary	5000-10000	People (Community, Family Members)	Good	6-10 years	No	A	A	Sanitary/pucca	Agree	Neutral	Agree	Agree	Agree	Agree	Agree	Agree	Agree	Agree	Agree	Agree	Agree	Agree	Agree	Agree	Agree	Agree	Agree	Agree	Agree	Neutral	Agree	Agree	Agree	Agree	Agree	Agree	Agree	Agree	Agree	Disagree
Khulna	A	26-35	Married	>primary	>10000	People (Community, Family Members)	Good	>10 years	No	No	A	Sanitary/pucca	Agree	Agree	Agree	Agree	Agree	Agree	Agree	Agree	Agree	Agree	Agree	Agree	Agree	Neutral	Agree	Agree	Agree	Agree	Agree	Agree	Agree	Disagree	Agree	Agree	Agree	Agree	Agree	Agree	Agree	Agree	Agree	Disagree
Khulna	A	26-35	Married	>primary	5000-10000	People (Community, Family Members)	Good	6-10 years	No	A	A	Sanitary/pucca	Agree	Agree	Agree	Agree	Agree	Agree	Disagree	Agree	Agree	Agree	Agree	Agree	Agree	Agree	Agree	Agree	Agree	Agree	Agree	Agree	Neutral	Disagree	Agree	Agree	Agree	Agree	Agree	Agree	Agree	Agree	Agree	Neutral
Khulna	A	18-25	Married	>primary	5000-10000	People (Community, Family Members)	Good	6-10 years	No	No	A	Sanitary/pucca	Agree	Disagree	Agree	Agree	Agree	Agree	Agree	Agree	Agree	Agree	Agree	Agree	Agree	Agree	Agree	Agree	Agree	Agree	Agree	Agree	Disagree	Agree	Agree	Agree	Agree	Agree	Agree	Agree	Agree	Agree	Agree	Disagree
Khulna	A	36-45	Married	>primary	>10000	People (Community, Family Members)	Good	>10 years	No	No	A	Sanitary/pucca	Agree	Agree	Agree	Agree	Agree	Agree	Agree	Agree	Agree	Agree	Agree	Agree	Agree	Agree	Agree	Agree	Agree	Agree	Agree	Agree	Agree	Agree	Agree	Agree	Agree	Agree	Agree	Agree	Agree	Agree	Agree	Disagree
Khulna	A	26-35	Married	>primary	>10000	People (Community, Family Members)	Good	>10 years	No	A	A	Sanitary/pucca	Agree	Agree	Agree	Neutral	Agree	Agree	Disagree	Agree	Agree	Agree	Agree	Agree	Agree	Agree	Agree	Agree	Agree	Agree	Agree	Agree	Agree	Disagree	Agree	Agree	Agree	Agree	Agree	Agree	Agree	Agree	Agree	Disagree
Khulna	A	26-35	Married	>primary	5000-10000	People (Community, Family Members)	Good	6-10 years	No	No	A	Sanitary/pucca	Agree	Agree	Agree	Agree	Agree	Agree	Disagree	Agree	Agree	Agree	Agree	Agree	Agree	Agree	Agree	Agree	Agree	Agree	Agree	Agree	Disagree	Neutral	Agree	Agree	Agree	Agree	Agree	Agree	Agree	Agree	Agree	Disagree
Khulna	A	18-25	Married	>primary	>10000	People (Community, Family Members)	Good	6-10 years	No	No	A	Sanitary/pucca	Agree	Agree	Agree	Agree	Agree	Agree	Agree	Agree	Agree	Agree	Agree	Agree	Agree	Agree	Agree	Agree	Agree	Agree	Agree	Agree	Agree	Agree	Agree	Agree	Agree	Agree	Agree	Agree	Agree	Agree	Agree	Disagree
Khulna	A	26-35	Married	>primary	5000-10000	People (Community, Family Members)	Good	6-10 years	No	No	A	Sanitary/pucca	Neutral	Agree	Agree	Agree	Agree	Agree	Disagree	Agree	Agree	Agree	Agree	Agree	Agree	Agree	Agree	Agree	Agree	Agree	Agree	Agree	Agree	Agree	Agree	Agree	Agree	Agree	Agree	Agree	Agree	Agree	Agree	Disagree
Khulna	A	26-35	Married	>primary	>10000	People (Community, Family Members)	Good	>10 years	No	A	Unsafe	Sanitary/pucca	Agree	Agree	Agree	Agree	Agree	Agree	Disagree	Agree	Agree	Agree	Agree	Agree	Agree	Agree	Agree	Agree	Agree	Agree	Agree	Agree	Agree	Disagree	Agree	Agree	Agree	Agree	Agree	Agree	Agree	Agree	Agree	Disagree
Khulna	A	A	Married	>primary	>10000	National and Local Authority	Good	>10 years	A	A	A	Sanitary/pucca	Agree	Agree	Agree	Agree	Agree	Agree	Agree	Agree	Agree	Agree	Agree	Agree	Agree	Agree	Agree	Agree	Agree	Agree	Agree	Agree	Disagree	Agree	Agree	Agree	Agree	Agree	Agree	Agree	Agree	Agree	Agree	Disagree
Khulna	A	26-35	Married	>primary	5000-10000	People (Community, Family Members)	Good	6-10 years	No	A	A	Sanitary/pucca	Agree	Neutral	Neutral	Neutral	Neutral	Agree	Disagree	Agree	Agree	Agree	Agree	Agree	Agree	Agree	Agree	Agree	Agree	Agree	Agree	Agree	Disagree	Disagree	Agree	Agree	Agree	Agree	Agree	Agree	Agree	Agree	Agree	Disagree
Khulna	A	18-25	Unmarried	>primary	5000-10000	People (Community, Family Members)	Good	<5 years	No	No	A	Sanitary/pucca	Agree	Agree	Agree	Agree	Agree	Agree	Disagree	Agree	Agree	Agree	Agree	Agree	Agree	Agree	Agree	Agree	Agree	Agree	Agree	Agree	Agree	Disagree	Agree	Agree	Agree	Agree	Agree	Agree	Agree	Agree	Agree	Disagree
Khulna	A	26-35	Married	>primary	5000-10000	People (Community, Family Members)	Good	6-10 years	No	No	A	Sanitary/pucca	Agree	Agree	Agree	Agree	Agree	Agree	Agree	Agree	Agree	Agree	Agree	Agree	Agree	Agree	Agree	Agree	Agree	Agree	Agree	Neutral	Neutral	Disagree	Agree	Agree	Agree	Agree	Agree	Agree	Agree	Agree	Agree	Disagree
Khulna	A	26-35	Married	>primary	>10000	People (Community, Family Members)	Good	>10 years	No	No	A	Sanitary/pucca	Agree	Agree	Agree	Agree	Agree	Agree	Disagree	Neutral	Agree	Agree	Agree	Agree	Agree	Agree	Agree	Agree	Agree	Agree	Agree	Agree	Agree	Disagree	Agree	Agree	Agree	Agree	Agree	Agree	Agree	Agree	Agree	Disagree
Khulna	A	18-25	Married	>primary	5000-10000	People (Community, Family Members)	Good	>10 years	No	No	A	Sanitary/pucca	Agree	Neutral	Agree	Agree	Agree	Agree	Disagree	Agree	Agree	Agree	Agree	Agree	Agree	Agree	Agree	Agree	Agree	Agree	Agree	Agree	Agree	Disagree	Agree	Agree	Agree	Agree	Agree	Agree	Agree	Agree	Agree	Disagree
Khulna	A	36-45	Married	>primary	5000-10000	People (Community, Family Members)	Moderately Good	6-10 years	No	No	A	Sanitary/pucca	Neutral	Disagree	Agree	Agree	Agree	Agree	Disagree	Neutral	Neutral	Neutral	Neutral	Disagree	Disagree	Agree	Neutral	Agree	Agree	Agree	Agree	Agree	Agree	Disagree	Agree	Agree	Agree	Neutral	Agree	Disagree	Agree	Agree	Agree	Agree
Khulna	A	18-25	Married	>primary	>10000	National and Local Authority	Good	>10 years	No	No	A	Sanitary/pucca	Agree	Agree	Agree	Agree	Agree	Agree	Agree	Agree	Agree	Agree	Agree	Agree	Agree	Agree	Agree	Agree	Agree	Agree	Agree	Agree	Agree	Agree	Agree	Agree	Agree	Agree	Agree	Agree	Agree	Agree	Agree	Disagree
Khulna	A	26-35	Married	Primary	5000-10000	People (Community, Family Members)	Good	6-10 years	No	No	A	Sanitary/pucca	Agree	Agree	Agree	Agree	Agree	Agree	Disagree	Agree	Agree	Agree	Agree	Agree	Agree	Agree	Agree	Agree	Agree	Agree	Agree	Agree	Agree	Agree	Agree	Agree	Agree	Agree	Agree	Agree	Agree	Agree	Agree	Disagree
Khulna	A	26-35	Married	>primary	5000-10000	People (Community, Family Members)	Good	6-10 years	No	No	A	Sanitary/pucca	Agree	Agree	Agree	Agree	Agree	Agree	Disagree	Agree	Agree	Agree	Agree	Agree	Agree	Agree	Agree	Agree	Agree	Agree	Agree	Agree	Agree	Agree	Agree	Agree	Agree	Agree	Agree	Agree	Agree	Agree	Agree	Disagree
Khulna	A	26-35	Married	>primary	5000-10000	People (Community, Family Members)	Good	6-10 years	No	No	A	Sanitary/pucca	Agree	Neutral	Agree	Agree	Agree	Agree	Agree	Agree	Agree	Agree	Agree	Agree	Agree	Agree	Agree	Agree	Agree	Agree	Agree	Agree	Agree	Disagree	Agree	Disagree	Agree	Neutral	Agree	Agree	Agree	Agree	Agree	Disagree
Khulna	A	18-25	Married	Primary	5000-10000	People (Community, Family Members)	Good	6-10 years	No	A	A	Sanitary/pucca	Agree	Neutral	Agree	Agree	Agree	Agree	Agree	Agree	Agree	Agree	Agree	Agree	Agree	Agree	Agree	Agree	Agree	Agree	Agree	Agree	Agree	Disagree	Agree	Agree	Agree	Agree	Agree	Agree	Agree	Agree	Agree	Disagree
Khulna	A	26-35	Married	Primary	>10000	People (Community, Family Members)	Poor	>10 years	No	No	A	Sanitary/pucca	Agree	Agree	Agree	Agree	Agree	Agree	Agree	Agree	Neutral	Agree	Agree	Agree	Neutral	Agree	Agree	Agree	Agree	Agree	Agree	Agree	Agree	Disagree	Agree	Agree	Agree	Agree	Agree	Agree	Agree	Agree	Agree	Disagree
Khulna	A	36-45	Married	None	>10000	People (Community, Family Members)	Good	>10 years	No	No	A	Sanitary/pucca	Agree	Disagree	Agree	Agree	Agree	Agree	Disagree	Agree	Agree	Agree	Agree	Agree	Agree	Agree	Agree	Agree	Agree	Agree	Agree	Agree	Disagree	Agree	Agree	Agree	Agree	Agree	Agree	Agree	Agree	Agree	Agree	Disagree
Khulna	A	26-35	Married	None	5000-10000	People (Community, Family Members)	Good	>10 years	No	No	A	Semi-pucca	Neutral	Disagree	Agree	Agree	Agree	Agree	Agree	Agree	Agree	Agree	Agree	Agree	Agree	Agree	Agree	Agree	Agree	Agree	Agree	Agree	Agree	Disagree	Agree	Agree	Agree	Agree	Agree	Agree	Agree	Agree	Agree	Neutral
Khulna	A	18-25	Married	Primary	5000-10000	People (Community, Family Members)	Good	6-10 years	No	No	A	Sanitary/pucca	Agree	Agree	Agree	Agree	Agree	Agree	Disagree	Agree	Agree	Agree	Agree	Agree	Agree	Agree	Agree	Agree	Agree	Agree	Agree	Agree	Agree	Disagree	Agree	Agree	Agree	Agree	Agree	Agree	Agree	Agree	Agree	Disagree
Khulna	A	26-35	Married	>primary	>10000	People (Community, Family Members)	Good	6-10 years	No	No	A	Sanitary/pucca	Agree	Agree	Agree	Agree	Agree	Agree	Disagree	Agree	Agree	Agree	Agree	Agree	Agree	Agree	Agree	Agree	Agree	Agree	Agree	Agree	Agree	Disagree	Agree	Agree	Agree	Agree	Agree	Agree	Agree	Agree	Agree	Disagree
Khulna	A	18-25	Married	>primary	5000-10000	People (Community, Family Members)	Good	6-10 years	No	A	A	Sanitary/pucca	Agree	Agree	Agree	Agree	Agree	Agree	Disagree	Agree	Agree	Agree	Agree	Agree	Agree	Agree	Agree	Agree	Disagree	Agree	Agree	Agree	Agree	Disagree	Agree	Agree	Agree	Agree	Agree	Agree	Agree	Agree	Agree	Disagree
Khulna	A	26-35	Married	>primary	>10000	People (Community, Family Members)	Good	>10 years	No	No	A	Sanitary/pucca	Agree	Neutral	Agree	Agree	Agree	Agree	Agree	Agree	Agree	Agree	Agree	Agree	Agree	Agree	Agree	Agree	Agree	Agree	Agree	Agree	Agree	Disagree	Agree	Agree	Agree	Agree	Agree	Agree	Agree	Agree	Agree	Disagree
Khulna	A	26-35	Married	>primary	5000-10000	People (Community, Family Members)	Good	6-10 years	No	No	A	Semi-pucca	Agree	Agree	Agree	Agree	Agree	Disagree	Disagree	Agree	Agree	Agree	Agree	Agree	Agree	Agree	Agree	Agree	Neutral	Agree	Agree	Agree	Neutral	Disagree	Agree	Agree	Agree	Agree	Agree	Agree	Agree	Agree	Agree	Disagree
Khulna	A	18-25	Unmarried	>primary	5000-10000	National and Local Authority	Good	<5 years	No	No	A	Sanitary/pucca	Agree	Neutral	Agree	Agree	Agree	Agree	Disagree	Agree	Agree	Agree	Agree	Agree	Agree	Agree	Agree	Agree	Neutral	Agree	Agree	Agree	Neutral	Disagree	Agree	Agree	Agree	Agree	Agree	Agree	Agree	Agree	Agree	Disagree
Khulna	A	18-25	Unmarried	>primary	5000-10000	People (Community, Family Members)	Good	<5 years	No	No	A	Sanitary/pucca	Agree	Agree	Agree	Agree	Agree	Agree	Agree	Agree	Agree	Agree	Agree	Agree	Agree	Agree	Agree	Agree	Agree	Agree	Agree	Agree	Agree	Disagree	Neutral	Agree	Agree	Agree	Agree	Agree	Agree	Agree	Agree	Disagree
Khulna	A	18-25	Unmarried	>primary	5000-10000	Internet	Good	<5 years	No	No	A	Sanitary/pucca	Agree	Agree	Agree	Agree	Agree	Agree	Disagree	Agree	Agree	Agree	Agree	Agree	Agree	Agree	Agree	Agree	Agree	Agree	Agree	Agree	Agree	Agree	Agree	Agree	Agree	Agree	Agree	Agree	Agree	Agree	Agree	Disagree
Khulna	A	18-25	Married	>primary	5000-10000	People (Community, Family Members)	Good	6-10 years	No	No	A	Sanitary/pucca	Agree	Agree	Agree	Agree	Agree	Agree	Disagree	Agree	Agree	Agree	Agree	Agree	Agree	Agree	Agree	Agree	Agree	Agree	Agree	Agree	Agree	Neutral	Agree	Agree	Agree	Agree	Agree	Agree	Agree	Agree	Agree	Disagree
Khulna	A	36-45	Married	Primary	>10000	People (Community, Family Members)	Moderately Good	>10 years	A	No	A	Sanitary/pucca	Agree	Agree	Agree	Agree	Agree	Agree	Disagree	Disagree	Agree	Agree	Agree	Agree	Agree	Agree	Agree	Agree	Agree	Agree	Agree	Agree	Agree	Neutral	Neutral	Agree	Agree	Agree	Agree	Agree	Agree	Agree	Agree	Neutral
Khulna	A	26-35	Married	>primary	>10000	People (Community, Family Members)	Good	>10 years	No	No	A	Sanitary/pucca	Agree	Agree	Agree	Agree	Agree	Agree	Agree	Agree	Agree	Agree	Agree	Agree	Agree	Agree	Neutral	Agree	Agree	Agree	Agree	Neutral	Neutral	Neutral	Agree	Agree	Agree	Agree	Agree	Agree	Agree	Agree	Agree	Neutral
Khulna	A	26-35	Married	>primary	5000-10000	People (Community, Family Members)	Good	6-10 years	No	No	A	Sanitary/pucca	Agree	Agree	Agree	Agree	Agree	Agree	Agree	Agree	Agree	Agree	Agree	Agree	Agree	Agree	Agree	Agree	Agree	Agree	Agree	Agree	Agree	Agree	Agree	Agree	Agree	Neutral	Agree	Agree	Agree	Agree	Agree	Disagree
Khulna	A	26-35	Married	>primary	5000-10000	People (Community, Family Members)	Moderately Good	6-10 years	No	No	A	Sanitary/pucca	Agree	Neutral	Agree	Agree	Agree	Agree	Neutral	Neutral	Agree	Agree	Agree	Agree	Agree	Agree	Agree	Agree	Agree	Agree	Agree	Agree	Disagree	Neutral	Agree	Agree	Agree	Agree	Agree	Agree	Agree	Agree	Agree	Disagree
Khulna	A	18-25	Married	>primary	5000-10000	People (Community, Family Members)	Good	6-10 years	A	No	A	Sanitary/pucca	Agree	Agree	Agree	Neutral	Agree	Agree	Disagree	Agree	Agree	Agree	Agree	Agree	Agree	Agree	Agree	Agree	Agree	Agree	Agree	Agree	Neutral	Neutral	Agree	Agree	Agree	Agree	Agree	Agree	Agree	Agree	Agree	Disagree
Satkhira	A	18-25	Married	>primary	5000-10000	People (Community, Family Members)	Good	6-10 years	No	No	A	Sanitary/pucca	Agree	Agree	Agree	Agree	Agree	Agree	Disagree	Agree	Agree	Agree	Agree	Agree	Agree	Agree	Agree	Agree	Agree	Agree	Agree	Agree	Disagree	Neutral	Agree	Agree	Agree	Agree	Agree	Agree	Agree	Agree	Agree	Disagree
Satkhira	A	26-35	Married	>primary	5000-10000	People (Community, Family Members)	Good	6-10 years	No	No	A	Sanitary/pucca	Agree	Agree	Agree	Agree	Agree	Agree	Disagree	Agree	Agree	Agree	Agree	Agree	Agree	Agree	Agree	Agree	Agree	Agree	Agree	Agree	Disagree	Agree	Agree	Agree	Agree	Agree	Agree	Agree	Agree	Agree	Agree	Neutral
Satkhira	A	26-35	Married	>primary	5000-10000	People (Community, Family Members)	Good	6-10 years	No	A	A	Sanitary/pucca	Agree	Agree	Agree	Agree	Agree	Agree	Disagree	Agree	Neutral	Neutral	Agree	Agree	Agree	Neutral	Neutral	Neutral	Agree	Agree	Disagree	Agree	Agree	Agree	Agree	Agree	Agree	Agree	Agree	Agree	Neutral	Agree	Agree	Neutral
Satkhira	A	26-35	Married	>primary	5000-10000	People (Community, Family Members)	Good	>10 years	A	No	A	A	Agree	Agree	Agree	Agree	Agree	Agree	Disagree	Agree	Agree	Agree	Agree	Agree	Agree	Agree	Agree	Agree	Agree	Agree	Agree	Agree	Agree	Disagree	Agree	Agree	Agree	Agree	Agree	Agree	Agree	Neutral	Agree	Disagree
Satkhira	A	18-25	Unmarried	>primary	5000-10000	People (Community, Family Members)	Good	6-10 years	No	No	A	Sanitary/pucca	Agree	Neutral	Agree	Agree	Agree	Agree	Agree	Agree	Agree	Agree	Agree	Agree	Agree	Agree	Agree	Agree	Agree	Agree	Agree	Agree	Agree	Disagree	Agree	Agree	Agree	Agree	Agree	Agree	Agree	Agree	Agree	Disagree
Satkhira	A	18-25	Married	>primary	5000-10000	People (Community, Family Members)	Good	6-10 years	No	No	A	Sanitary/pucca	Agree	Agree	Agree	Agree	Agree	Agree	Disagree	Agree	Agree	Agree	Agree	Agree	Agree	Neutral	Agree	Agree	Agree	Agree	Agree	Agree	Agree	Neutral	Agree	Agree	Agree	Disagree	Agree	Agree	Agree	Agree	Agree	Disagree
Satkhira	A	18-25	Married	>primary	5000-10000	People (Community, Family Members)	Good	<5 years	No	A	A	Sanitary/pucca	Agree	Agree	Agree	Agree	Agree	Agree	Disagree	Agree	Agree	Agree	Agree	Agree	Agree	Agree	Agree	Agree	Agree	Agree	Agree	Agree	Agree	Disagree	Agree	Agree	Agree	Agree	Agree	Agree	Agree	Agree	Agree	Disagree
Satkhira	A	26-35	Married	>primary	5000-10000	People (Community, Family Members)	Good	6-10 years	No	No	A	Semi-pucca	Agree	Agree	Agree	Agree	Agree	Agree	Agree	Agree	Agree	Agree	Agree	Agree	Agree	Agree	Agree	Agree	Agree	Agree	Agree	Agree	Agree	Agree	Agree	Agree	Agree	Agree	Agree	Agree	Agree	Agree	Agree	Neutral
Satkhira	A	26-35	Married	>primary	5000-10000	People (Community, Family Members)	Good	6-10 years	No	No	A	Sanitary/pucca	Agree	Neutral	Agree	Agree	Agree	Agree	Disagree	Agree	Agree	Agree	Agree	Agree	Agree	Disagree	Agree	Neutral	Agree	Agree	Agree	Agree	Disagree	Disagree	Agree	Agree	Agree	Agree	Agree	Disagree	Agree	Agree	Agree	Disagree
Satkhira	A	26-35	Married	>primary	5000-10000	People (Community, Family Members)	Good	6-10 years	No	No	Moderately Safe	Sanitary/pucca	Agree	Agree	Disagree	Neutral	Agree	Agree	Agree	Agree	Agree	Agree	Agree	Agree	Agree	Agree	Agree	Agree	Agree	Agree	Agree	Agree	Neutral	Disagree	Agree	Agree	Agree	Agree	Agree	Agree	Agree	Agree	Agree	Neutral
Satkhira	A	26-35	Married	>primary	5000-10000	People (Community, Family Members)	Good	>10 years	No	No	A	Sanitary/pucca	Agree	Agree	Agree	Agree	Agree	Agree	Neutral	Agree	Agree	Agree	Agree	Agree	Agree	Agree	Agree	Agree	Agree	Agree	Agree	Agree	Agree	Agree	Agree	Agree	Agree	Agree	Agree	Agree	Agree	Agree	Agree	Disagree
Satkhira	A	18-25	Unmarried	>primary	5000-10000	Electronic media (TV, Radio)	Good	<5 years	No	No	A	Sanitary/pucca	Agree	Agree	Agree	Agree	Agree	Agree	Agree	Agree	Agree	Agree	Agree	Agree	Agree	Agree	Agree	Agree	Agree	Agree	Agree	Agree	Neutral	Agree	Agree	Agree	Agree	Agree	Agree	Agree	Agree	Agree	Agree	Disagree
Satkhira	A	36-45	Married	Primary	>10000	People (Community, Family Members)	Good	>10 years	A	No	A	Sanitary/pucca	Agree	Neutral	Agree	Agree	Neutral	Agree	Agree	Agree	Agree	Agree	Agree	Agree	Agree	Agree	Agree	Agree	Agree	Agree	Agree	Agree	Agree	Neutral	Neutral	Agree	Agree	Agree	Disagree	Agree	Agree	Agree	Agree	Neutral
Satkhira	A	18-25	Married	>primary	5000-10000	People (Community, Family Members)	Good	6-10 years	No	A	A	Sanitary/pucca	Agree	Agree	Agree	Agree	Agree	Agree	Disagree	Agree	Agree	Agree	Agree	Agree	Agree	Agree	Agree	Agree	Agree	Agree	Agree	Agree	Disagree	Agree	Agree	Agree	Agree	Agree	Agree	Agree	Agree	Agree	Agree	Disagree
Satkhira	A	26-35	Married	>primary	5000-10000	People (Community, Family Members)	Good	6-10 years	No	No	A	Sanitary/pucca	Agree	Neutral	Agree	Agree	Agree	Neutral	Agree	Neutral	Agree	Agree	Agree	Agree	Agree	Agree	Agree	Agree	Agree	Agree	Agree	Agree	Agree	Neutral	Agree	Disagree	Agree	Agree	Agree	Agree	Agree	Agree	Agree	Disagree
Satkhira	A	18-25	Married	>primary	5000-10000	People (Community, Family Members)	Good	6-10 years	No	No	A	Sanitary/pucca	Agree	Agree	Agree	Agree	Agree	Agree	Agree	Agree	Agree	Agree	Agree	Agree	Agree	Agree	Agree	Agree	Agree	Agree	Agree	Agree	Disagree	Agree	Neutral	Agree	Agree	Agree	Agree	Agree	Agree	Agree	Agree	Disagree
Bagerhat	A	18-25	Married	Primary	5000-10000	People (Community, Family Members)	Good	6-10 years	No	No	A	Sanitary/pucca	Agree	Agree	Agree	Agree	Agree	Agree	Disagree	Agree	Agree	Agree	Agree	Agree	Agree	Agree	Agree	Agree	Agree	Agree	Agree	Agree	Agree	Disagree	Agree	Agree	Agree	Agree	Agree	Disagree	Agree	Agree	Agree	Disagree
Bagerhat	A	36-45	Married	Primary	>10000	People (Community, Family Members)	Good	>10 years	No	No	A	Sanitary/pucca	Agree	Agree	Agree	Agree	Agree	Agree	Agree	Agree	Agree	Agree	Agree	Agree	Agree	Agree	Agree	Agree	Agree	Agree	Agree	Agree	Agree	Disagree	Agree	Agree	Agree	Agree	Agree	Disagree	Agree	Agree	Agree	Disagree
Bagerhat	A	18-25	Married	>primary	>10000	People (Community, Family Members)	Good	6-10 years	No	No	A	Sanitary/pucca	Agree	Agree	Agree	Agree	Agree	Agree	Agree	Agree	Agree	Agree	Agree	Agree	Agree	Agree	Agree	Agree	Agree	Agree	Agree	Agree	Agree	Disagree	Agree	Agree	Agree	Agree	Agree	Agree	Agree	Agree	Agree	Disagree
Bagerhat	A	36-45	Married	>primary	>10000	People (Community, Family Members)	Good	>10 years	No	No	A	Sanitary/pucca	Neutral	Agree	Agree	Agree	Agree	Agree	Agree	Neutral	Agree	Agree	Agree	Agree	Agree	Agree	Agree	Agree	Agree	Agree	Agree	Agree	Disagree	Disagree	Agree	Agree	Agree	Agree	Agree	Agree	Agree	Agree	Agree	Neutral
Bagerhat	A	26-35	Married	>primary	>10000	People (Community, Family Members)	Good	6-10 years	No	No	A	Sanitary/pucca	Neutral	Neutral	Neutral	Agree	Agree	Neutral	Agree	Agree	Agree	Agree	Agree	Agree	Agree	Agree	Agree	Agree	Agree	Agree	Agree	Agree	Agree	Agree	Agree	Agree	Agree	Agree	Agree	Agree	Agree	Agree	Agree	Disagree
Bagerhat	A	18-25	Unmarried	>primary	5000-10000	Internet	Good	<5 years	No	No	A	Sanitary/pucca	Agree	Agree	Agree	Agree	Agree	Agree	Agree	Agree	Agree	Agree	Agree	Agree	Agree	Agree	Agree	Agree	Agree	Agree	Agree	Neutral	Agree	Agree	Agree	Agree	Agree	Agree	Agree	Agree	Agree	Agree	Agree	Disagree
Bagerhat	A	18-25	Unmarried	>primary	5000-10000	Electronic media (TV, Radio)	Good	<5 years	No	No	A	Sanitary/pucca	Agree	Agree	Agree	Agree	Agree	Agree	Neutral	Neutral	Agree	Agree	Agree	Agree	Neutral	Agree	Agree	Agree	Agree	Agree	Agree	Agree	Agree	Neutral	Agree	Agree	Agree	Agree	Agree	Agree	Agree	Agree	Agree	Disagree
Bagerhat	A	18-25	Unmarried	>primary	5000-10000	People (Community, Family Members)	Good	<5 years	No	No	A	Sanitary/pucca	Agree	Neutral	Agree	Agree	Neutral	Agree	Agree	Agree	Agree	Neutral	Agree	Agree	Agree	Agree	Agree	Agree	Agree	Agree	Agree	Agree	Disagree	Disagree	Agree	Agree	Agree	Agree	Agree	Agree	Agree	Agree	Agree	Disagree
Bagerhat	A	26-35	Married	>primary	5000-10000	People (Community, Family Members)	Good	6-10 years	No	No	A	A	Neutral	Agree	Agree	Agree	Agree	Agree	Agree	Agree	Agree	Agree	Agree	Agree	Agree	Agree	Agree	Agree	Neutral	Agree	Agree	Agree	Agree	Agree	Agree	Neutral	Neutral	Agree	Agree	Agree	Agree	Agree	Agree	Disagree
Satkhira	A	26-35	Married	>primary	5000-10000	Electronic media (TV, Radio)	Good	>10 years	No	No	A	A	Agree	Agree	Agree	Agree	Agree	Agree	Agree	Agree	Agree	Agree	Agree	Agree	Agree	Agree	Agree	Agree	Agree	Agree	Agree	Agree	Agree	Agree	Agree	Agree	Agree	Agree	Agree	Agree	Agree	Agree	Agree	Disagree
Satkhira	Female	36-45	Married	>primary	>10000	Electronic media (TV, Radio)	Good	>10 years	No	No	A	Sanitary/pucca	Neutral	Neutral	Neutral	Agree	Agree	Agree	Agree	Agree	Neutral	Agree	Agree	Neutral	Neutral	Agree	Agree	Agree	Agree	Agree	Agree	Agree	Agree	Neutral	Neutral	Agree	Agree	Neutral	Agree	Agree	Agree	Agree	Agree	Neutral
Bagerhat	A	26-35	Married	>primary	>10000	Internet	Good	>10 years	No	No	A	Sanitary/pucca	Agree	Agree	Agree	Agree	Agree	Agree	Agree	Agree	Agree	Agree	Agree	Agree	Agree	Agree	Agree	Agree	Agree	Agree	Agree	Agree	Neutral	Agree	Agree	Agree	Agree	Agree	Agree	Agree	Agree	Agree	Agree	Disagree
Bagerhat	A	26-35	Married	>primary	5000-10000	People (Community, Family Members)	Good	>10 years	No	No	A	Sanitary/pucca	Neutral	Agree	Agree	Agree	Agree	Agree	Neutral	Agree	Agree	Agree	Agree	Agree	Agree	Agree	Agree	Agree	Agree	Agree	Agree	Agree	Neutral	Disagree	Agree	Agree	Agree	Agree	Agree	Agree	Agree	Agree	Agree	Disagree
Bagerhat	A	26-35	Married	>primary	5000-10000	People (Community, Family Members)	Good	6-10 years	No	No	A	Sanitary/pucca	Neutral	Agree	Agree	Agree	Agree	Agree	Disagree	Agree	Agree	Agree	Agree	Agree	Agree	Neutral	Agree	Agree	Neutral	Agree	Agree	Agree	Agree	Agree	Agree	Agree	Agree	Agree	Agree	Agree	Agree	Agree	Agree	Disagree
Bagerhat	A	36-45	Married	>primary	>10000	People (Community, Family Members)	Moderately Good	6-10 years	No	No	A	Sanitary/pucca	Neutral	Agree	Agree	Agree	Neutral	Agree	Disagree	Agree	Agree	Agree	Agree	Agree	Agree	Agree	Agree	Agree	Agree	Agree	Agree	Agree	Disagree	Disagree	Agree	Agree	Agree	Agree	Agree	Agree	Agree	Agree	Agree	Disagree
Bagerhat	A	26-35	Married	>primary	5000-10000	Electronic media (TV, Radio)	Good	>10 years	No	A	A	Sanitary/pucca	Neutral	Neutral	Agree	Agree	Agree	Agree	Agree	Agree	Agree	Agree	Agree	Agree	Agree	Agree	Agree	Agree	Agree	Agree	Agree	Agree	Disagree	Disagree	Agree	Agree	Agree	Agree	Agree	Agree	Agree	Agree	Agree	Disagree
Bagerhat	A	26-35	Married	>primary	5000-10000	People (Community, Family Members)	Good	6-10 years	No	No	A	A	Neutral	Agree	Agree	Agree	Agree	Agree	Neutral	Agree	Agree	Agree	Agree	Agree	Agree	Agree	Agree	Agree	Agree	Agree	Agree	Agree	Disagree	Neutral	Agree	Agree	Agree	Agree	Agree	Agree	Agree	Agree	Agree	Disagree
Bagerhat	A	26-35	Married	>primary	5000-10000	People (Community, Family Members)	Good	6-10 years	No	No	A	Sanitary/pucca	Agree	Agree	Neutral	Agree	Agree	Agree	Neutral	Agree	Agree	Agree	Agree	Agree	Agree	Agree	Agree	Agree	Agree	Agree	Agree	Agree	Neutral	Disagree	Agree	Agree	Agree	Agree	Agree	Agree	Agree	Agree	Agree	Disagree
Satkhira	A	18-25	Married	>primary	>10000	Internet	Good	>10 years	No	A	A	Sanitary/pucca	Agree	Agree	Agree	Agree	Agree	Agree	Disagree	Agree	Agree	Agree	Agree	Agree	Agree	Agree	Agree	Agree	Agree	Agree	Agree	Agree	Agree	Agree	Agree	Agree	Agree	Agree	Agree	Agree	Agree	Agree	Agree	Disagree
Satkhira	A	26-35	Married	>primary	5000-10000	People (Community, Family Members)	Good	>10 years	No	No	A	Sanitary/pucca	Neutral	Neutral	Agree	Agree	Agree	Agree	Neutral	Agree	Agree	Agree	Agree	Agree	Agree	Agree	Agree	Agree	Disagree	Agree	Agree	Agree	Disagree	Disagree	Agree	Agree	Agree	Agree	Agree	Agree	Agree	Agree	Agree	Disagree
Satkhira	A	18-25	Unmarried	>primary	5000-10000	Internet	Good	<5 years	No	No	A	Sanitary/pucca	Agree	Agree	Agree	Agree	Agree	Agree	Agree	Agree	Agree	Agree	Agree	Agree	Agree	Agree	Agree	Agree	Agree	Agree	Agree	Agree	Disagree	Agree	Agree	Disagree	Agree	Agree	Agree	Agree	Agree	Agree	Agree	Disagree
Satkhira	A	18-25	Unmarried	>primary	5000-10000	Social Media	Good	<5 years	No	No	A	Sanitary/pucca	Agree	Agree	Agree	Agree	Agree	Agree	Disagree	Agree	Agree	Agree	Agree	Agree	Neutral	Agree	Agree	Agree	Agree	Agree	Agree	Agree	Neutral	Agree	Agree	Agree	Agree	Agree	Agree	Agree	Agree	Agree	Agree	Disagree
Satkhira	Female	26-35	Married	>primary	>10000	People (Community, Family Members)	Good	6-10 years	A	No	A	Sanitary/pucca	Neutral	Agree	Agree	Agree	Neutral	Agree	Neutral	Agree	Agree	Agree	Agree	Agree	Agree	Agree	Agree	Agree	Agree	Agree	Agree	Agree	Neutral	Agree	Agree	Agree	Agree	Agree	Agree	Agree	Agree	Agree	Agree	Disagree
Satkhira	A	18-25	Married	>primary	>10000	People (Community, Family Members)	Good	6-10 years	No	No	A	Sanitary/pucca	Disagree	Agree	Agree	Agree	Agree	Agree	Disagree	Agree	Agree	Agree	Agree	Agree	Agree	Agree	Agree	Agree	Agree	Agree	Agree	Agree	Agree	Neutral	Agree	Agree	Agree	Agree	Agree	Agree	Agree	Agree	Agree	Disagree
Satkhira	A	36-45	Married	>primary	>10000	Social Media	Good	>10 years	A	No	A	Sanitary/pucca	Agree	Agree	Agree	Agree	Agree	Agree	Agree	Agree	Agree	Agree	Agree	Agree	Agree	Agree	Agree	Agree	Agree	Agree	Agree	Agree	Agree	Disagree	Agree	Agree	Agree	Agree	Agree	Agree	Neutral	Agree	Agree	Disagree
Satkhira	A	18-25	Unmarried	>primary	5000-10000	Electronic media (TV, Radio)	Good	<5 years	No	No	A	Sanitary/pucca	Agree	Agree	Agree	Agree	Agree	Agree	Disagree	Agree	Agree	Agree	Agree	Agree	Agree	Agree	Agree	Agree	Agree	Agree	Agree	Agree	Agree	Disagree	Agree	Agree	Agree	Agree	Agree	Agree	Agree	Agree	Agree	Disagree
Satkhira	A	18-25	Unmarried	>primary	5000-10000	Internet	Good	<5 years	No	No	A	Sanitary/pucca	Agree	Agree	Agree	Agree	Agree	Agree	Disagree	Agree	Agree	Agree	Neutral	Agree	Agree	Agree	Agree	Agree	Agree	Agree	Agree	Agree	Agree	Agree	Agree	Agree	Agree	Agree	Agree	Agree	Agree	Agree	Agree	Disagree
Satkhira	A	26-35	Married	>primary	>10000	People (Community, Family Members)	Good	6-10 years	No	No	A	Sanitary/pucca	Neutral	Agree	Agree	Agree	Agree	Agree	Agree	Agree	Agree	Agree	Agree	Agree	Agree	Agree	Agree	Agree	Agree	Agree	Agree	Agree	Agree	Agree	Agree	Agree	Agree	Agree	Agree	Agree	Agree	Agree	Agree	Disagree
Satkhira	A	36-45	Married	Primary	>10000	People (Community, Family Members)	Good	>10 years	No	No	A	Sanitary/pucca	Agree	Agree	Agree	Agree	Agree	Agree	Neutral	Agree	Agree	Agree	Agree	Agree	Agree	Agree	Agree	Agree	Agree	Agree	Agree	Agree	Agree	Agree	Agree	Agree	Agree	Agree	Agree	Agree	Agree	Agree	Agree	Disagree
Satkhira	A	26-35	Unmarried	>primary	>10000	Social Media	Good	>10 years	No	No	A	Sanitary/pucca	Neutral	Agree	Agree	Agree	Agree	Agree	Disagree	Agree	Agree	Agree	Agree	Agree	Agree	Agree	Agree	Agree	Neutral	Agree	Agree	Agree	Agree	Agree	Agree	Agree	Agree	Agree	Agree	Agree	Agree	Agree	Agree	Disagree
Satkhira	A	36-45	Married	Primary	>10000	People (Community, Family Members)	Good	>10 years	A	No	Moderately Safe	Semi-pucca	Neutral	Agree	Agree	Agree	Agree	Neutral	Neutral	Neutral	Agree	Agree	Agree	Neutral	Neutral	Agree	Agree	Agree	Neutral	Agree	Agree	Neutral	Neutral	Neutral	Agree	Agree	Agree	Agree	Agree	Agree	Agree	Agree	Agree	Disagree
Satkhira	A	26-35	Married	>primary	>10000	People (Community, Family Members)	Good	6-10 years	No	No	A	Sanitary/pucca	Neutral	Agree	Agree	Agree	Agree	Agree	Disagree	Agree	Agree	Agree	Agree	Agree	Agree	Agree	Agree	Agree	Disagree	Agree	Agree	Agree	Disagree	Neutral	Agree	Agree	Agree	Agree	Agree	Agree	Agree	Agree	Agree	Disagree
Satkhira	A	26-35	Unmarried	>primary	5000-10000	People (Community, Family Members)	Good	<5 years	No	No	A	Sanitary/pucca	Disagree	Agree	Agree	Agree	Agree	Agree	Disagree	Neutral	Neutral	Agree	Agree	Agree	Agree	Agree	Agree	Agree	Agree	Agree	Agree	Agree	Agree	Agree	Agree	Agree	Agree	Agree	Agree	Agree	Agree	Agree	Agree	Disagree
Satkhira	A	26-35	Married	>primary	>10000	People (Community, Family Members)	Good	6-10 years	No	No	A	Semi-pucca	Neutral	Neutral	Agree	Agree	Agree	Agree	Neutral	Neutral	Agree	Agree	Agree	Agree	Agree	Agree	Agree	Agree	Agree	Agree	Agree	Agree	Agree	Agree	Agree	Neutral	Agree	Agree	Agree	Agree	Agree	Agree	Agree	Disagree
Satkhira	A	36-45	Married	>primary	5000-10000	People (Community, Family Members)	Good	>10 years	No	No	A	Sanitary/pucca	Disagree	Agree	Agree	Agree	Agree	Agree	Neutral	Neutral	Neutral	Agree	Agree	Agree	Agree	Agree	Agree	Agree	Neutral	Agree	Agree	Agree	Neutral	Neutral	Agree	Agree	Agree	Agree	Neutral	Agree	Agree	Agree	Agree	Disagree
Satkhira	A	26-35	Married	>primary	5000-10000	People (Community, Family Members)	Good	>10 years	No	No	A	Sanitary/pucca	Neutral	Agree	Agree	Agree	Agree	Agree	Neutral	Neutral	Agree	Agree	Agree	Neutral	Agree	Agree	Agree	Agree	Agree	Agree	Agree	Neutral	Neutral	Neutral	Neutral	Agree	Agree	Agree	Neutral	Agree	Agree	Agree	Agree	Disagree
Satkhira	A	26-35	Unmarried	>primary	5000-10000	People (Community, Family Members)	Good	6-10 years	No	No	A	Sanitary/pucca	Agree	Neutral	Agree	Agree	Agree	Agree	Neutral	Neutral	Agree	Agree	Agree	Agree	Agree	Neutral	Agree	Agree	Agree	Agree	Neutral	Agree	Neutral	Neutral	Agree	Agree	Agree	Agree	Agree	Agree	Agree	Agree	Agree	Disagree
Satkhira	A	36-45	Married	None	>10000	People (Community, Family Members)	Good	>10 years	No	No	A	Sanitary/pucca	Agree	Agree	Agree	Agree	Agree	Neutral	Neutral	Neutral	Agree	Agree	Agree	Agree	Agree	Agree	Agree	Neutral	Agree	Agree	Agree	Agree	Agree	Neutral	Agree	Agree	Agree	Agree	Agree	Agree	Agree	Agree	Agree	Disagree
Satkhira	A	26-35	Married	>primary	>10000	People (Community, Family Members)	Good	>10 years	No	No	A	Sanitary/pucca	Neutral	Agree	Agree	Agree	Agree	Agree	Agree	Agree	Agree	Agree	Agree	Agree	Agree	Agree	Agree	Agree	Agree	Agree	Agree	Agree	Agree	Neutral	Agree	Agree	Agree	Agree	Agree	Agree	Agree	Agree	Agree	Disagree
Satkhira	A	18-25	Unmarried	>primary	5000-10000	People (Community, Family Members)	Good	<5 years	No	No	A	Sanitary/pucca	Agree	Neutral	Agree	Agree	Agree	Agree	Neutral	Agree	Agree	Neutral	Agree	Agree	Agree	Agree	Agree	Agree	Agree	Agree	Agree	Agree	Agree	Neutral	Agree	Agree	Agree	Neutral	Agree	Agree	Neutral	Agree	Agree	Disagree
Bagerhat	A	26-35	Married	>primary	>10000	National and Local Authority	Good	6-10 years	No	A	A	Sanitary/pucca	Agree	Agree	Agree	Agree	Agree	Agree	Agree	Neutral	Agree	Agree	Agree	Agree	Agree	Agree	Agree	Agree	Agree	Agree	Agree	Agree	Neutral	Agree	Agree	Agree	Agree	Agree	Agree	Agree	Agree	Agree	Agree	Disagree
Bagerhat	A	36-45	Married	>primary	>10000	National and Local Authority	Good	>10 years	No	A	A	Sanitary/pucca	Agree	Agree	Agree	Agree	Agree	Agree	Agree	Agree	Agree	Agree	Agree	Agree	Agree	Agree	Agree	Agree	Agree	Agree	Agree	Agree	Agree	Agree	Agree	Agree	Agree	Agree	Agree	Agree	Agree	Agree	Agree	Disagree
Bagerhat	A	26-35	Married	Primary	>10000	National and Local Authority	Good	6-10 years	No	A	A	Sanitary/pucca	Neutral	Agree	Agree	Agree	Agree	Agree	Neutral	Agree	Agree	Agree	Agree	Agree	Agree	Agree	Agree	Agree	Agree	Agree	Agree	Agree	Agree	Agree	Agree	Agree	Agree	Agree	Agree	Agree	Agree	Agree	Agree	Disagree
Bagerhat	A	26-35	Unmarried	Primary	>10000	National and Local Authority	Good	6-10 years	No	A	A	Sanitary/pucca	Agree	Agree	Agree	Agree	Agree	Agree	Neutral	Agree	Agree	Agree	Neutral	Agree	Agree	Agree	Agree	Agree	Agree	Agree	Agree	Agree	Agree	Agree	Agree	Agree	Agree	Agree	Agree	Agree	Agree	Agree	Agree	Disagree
Bagerhat	A	18-25	Unmarried	>primary	5000-10000	National and Local Authority	Good	<5 years	No	A	A	Sanitary/pucca	Agree	Agree	Agree	Agree	Agree	Agree	Agree	Agree	Agree	Agree	Agree	Agree	Agree	Agree	Agree	Agree	Agree	Agree	Agree	Agree	Agree	Agree	Agree	Agree	Agree	Agree	Agree	Agree	Agree	Agree	Agree	Disagree
Bagerhat	A	36-45	Married	Primary	>10000	People (Community, Family Members)	Good	>10 years	No	No	A	Sanitary/pucca	Neutral	Neutral	Agree	Agree	Agree	Agree	Agree	Agree	Agree	Agree	Agree	Agree	Agree	Agree	Agree	Agree	Agree	Agree	Agree	Agree	Agree	Neutral	Agree	Agree	Agree	Agree	Agree	Agree	Agree	Agree	Agree	Disagree
Bagerhat	A	26-35	Married	Primary	>10000	People (Community, Family Members)	Moderately Good	6-10 years	No	No	Moderately Safe	Sanitary/pucca	Neutral	Agree	Agree	Agree	Agree	Agree	Disagree	Agree	Agree	Agree	Agree	Agree	Agree	Agree	Agree	Agree	Agree	Agree	Agree	Agree	Neutral	Agree	Agree	Disagree	Agree	Agree	Agree	Agree	Agree	Agree	Neutral	Disagree
Bagerhat	A	36-45	Married	>primary	>10000	People (Community, Family Members)	Good	6-10 years	No	No	A	Sanitary/pucca	Neutral	Agree	Agree	Agree	Agree	Agree	Neutral	Agree	Agree	Agree	Agree	Agree	Agree	Agree	Agree	Agree	Agree	Agree	Agree	Agree	Agree	Neutral	Agree	Agree	Agree	Agree	Agree	Agree	Agree	Agree	Agree	Disagree
Bagerhat	A	26-35	Married	>primary	>10000	People (Community, Family Members)	Good	6-10 years	No	No	A	Sanitary/pucca	Neutral	Agree	Agree	Agree	Agree	Agree	Neutral	Agree	Agree	Agree	Agree	Agree	Agree	Agree	Agree	Agree	Neutral	Agree	Agree	Agree	Agree	Agree	Agree	Agree	Agree	Disagree	Agree	Agree	Agree	Agree	Agree	Disagree
Bagerhat	A	26-35	Married	>primary	5000-10000	People (Community, Family Members)	Good	>10 years	No	No	A	Sanitary/pucca	Neutral	Neutral	Agree	Agree	Agree	Agree	Neutral	Agree	Agree	Agree	Agree	Agree	Neutral	Agree	Agree	Agree	Agree	Agree	Agree	Agree	Agree	Agree	Agree	Neutral	Agree	Agree	Agree	Agree	Agree	Agree	Neutral	Neutral
Bagerhat	A	26-35	Married	>primary	>10000	People (Community, Family Members)	Good	6-10 years	No	No	A	Sanitary/pucca	Agree	Agree	Agree	Agree	Agree	Agree	Disagree	Agree	Agree	Agree	Agree	Agree	Agree	Agree	Agree	Agree	Agree	Agree	Agree	Agree	Agree	Agree	Agree	Agree	Agree	Agree	Agree	Agree	Agree	Agree	Agree	Disagree
Bagerhat	A	36-45	Married	>primary	>10000	People (Community, Family Members)	Good	>10 years	No	No	A	A	Neutral	Agree	Agree	Agree	Neutral	Agree	Disagree	Agree	Agree	Neutral	Agree	Neutral	Neutral	Agree	Agree	Agree	Agree	Agree	Neutral	Agree	Disagree	Neutral	Neutral	Agree	Agree	Agree	Neutral	Disagree	Agree	Agree	Neutral	Disagree
Bagerhat	A	A	Married	None	>10000	People (Community, Family Members)	Good	>10 years	No	No	A	Semi-pucca	Disagree	Agree	Neutral	Neutral	Neutral	Neutral	Disagree	Agree	Agree	Agree	Agree	Neutral	Neutral	Neutral	Agree	Agree	Agree	Agree	Agree	Neutral	Disagree	Neutral	Neutral	Neutral	Agree	Neutral	Agree	Neutral	Agree	Agree	Agree	Disagree
Bagerhat	A	A	Married	>primary	>10000	University	Moderately Good	>10 years	No	A	A	Sanitary/pucca	Agree	Agree	Agree	Agree	Agree	Agree	Agree	Agree	Agree	Agree	Agree	Agree	Agree	Agree	Agree	Agree	Agree	Agree	Agree	Agree	Agree	Agree	Agree	Agree	Agree	Agree	Agree	Agree	Agree	Agree	Agree	Disagree
Bagerhat	Female	36-45	Married	None	5000-10000	People (Community, Family Members)	Moderately Good	<5 years	No	No	Moderately Safe	Semi-pucca	Neutral	Neutral	Neutral	Neutral	Agree	Neutral	Disagree	Disagree	Agree	Agree	Neutral	Agree	Neutral	Agree	Agree	Agree	Neutral	Agree	Agree	Neutral	Neutral	Neutral	Agree	Disagree	Agree	Agree	Agree	Agree	Agree	Agree	Agree	Disagree
Bagerhat	A	26-35	Unmarried	>primary	>10000	People (Community, Family Members)	Good	>10 years	No	No	A	Sanitary/pucca	Neutral	Neutral	Agree	Agree	Agree	Agree	Neutral	Agree	Agree	Agree	Agree	Agree	Agree	Agree	Agree	Agree	Agree	Agree	Neutral	Agree	Neutral	Neutral	Agree	Agree	Agree	Agree	Agree	Neutral	Agree	Agree	Agree	Disagree
Bagerhat	A	18-25	Unmarried	>primary	5000-10000	People (Community, Family Members)	Good	<5 years	No	No	A	Sanitary/pucca	Agree	Neutral	Agree	Agree	Agree	Agree	Neutral	Agree	Agree	Agree	Agree	Agree	Agree	Agree	Agree	Agree	Agree	Agree	Agree	Agree	Neutral	Agree	Agree	Agree	Neutral	Agree	Agree	Agree	Agree	Agree	Agree	Disagree
Bagerhat	A	36-45	Married	None	>10000	People (Community, Family Members)	Moderately Good	>10 years	No	No	A	Sanitary/pucca	Neutral	Agree	Agree	Agree	Agree	Agree	Disagree	Agree	Agree	Agree	Agree	Neutral	Neutral	Agree	Agree	Agree	Agree	Agree	Neutral	Agree	Disagree	Neutral	Neutral	Neutral	Neutral	Neutral	Agree	Agree	Agree	Agree	Agree	Disagree
Bagerhat	A	26-35	Married	Primary	5000-10000	People (Community, Family Members)	Good	6-10 years	No	No	A	Semi-pucca	Neutral	Agree	Agree	Agree	Agree	Agree	Disagree	Neutral	Agree	Agree	Agree	Neutral	Neutral	Neutral	Agree	Neutral	Neutral	Agree	Neutral	Neutral	Neutral	Neutral	Neutral	Agree	Agree	Neutral	Agree	Neutral	Agree	Agree	Agree	Disagree
Bagerhat	A	26-35	Married	>primary	5000-10000	Electronic media (TV, Radio)	Good	6-10 years	No	No	A	Semi-pucca	Disagree	Neutral	Agree	Agree	Agree	Agree	Agree	Agree	Agree	Neutral	Agree	Agree	Agree	Agree	Agree	Agree	Agree	Agree	Agree	Neutral	Agree	Neutral	Neutral	Agree	Agree	Agree	Agree	Agree	Agree	Agree	Agree	Disagree
Bagerhat	A	A	Married	None	>10000	People (Community, Family Members)	Moderately Good	>10 years	No	No	A	Semi-pucca	Neutral	Disagree	Agree	Agree	Neutral	Agree	Disagree	Agree	Agree	Agree	Agree	Agree	Agree	Agree	Agree	Agree	Agree	Agree	Neutral	Agree	Agree	Neutral	Agree	Agree	Agree	Agree	Agree	Neutral	Neutral	Agree	Agree	Disagree
Bagerhat	A	36-45	Married	None	5000-10000	People (Community, Family Members)	Good	6-10 years	No	No	A	Sanitary/pucca	Neutral	Agree	Agree	Agree	Agree	Agree	Agree	Agree	Agree	Agree	Agree	Agree	Agree	Agree	Agree	Agree	Agree	Agree	Agree	Agree	Agree	Neutral	Agree	Agree	Agree	Agree	Agree	Agree	Neutral	Agree	Agree	Disagree
Bagerhat	A	26-35	Married	None	5000-10000	People (Community, Family Members)	Good	<5 years	No	No	A	Semi-pucca	Neutral	Neutral	Agree	Neutral	Neutral	Agree	Agree	Agree	Agree	Agree	Agree	Agree	Agree	Agree	Agree	Agree	Agree	Agree	Agree	Agree	Agree	Neutral	Agree	Agree	Agree	Agree	Agree	Agree	Agree	Agree	Agree	Disagree
Bagerhat	A	36-45	Married	Primary	>10000	Electronic media (TV, Radio)	Good	>10 years	No	No	A	Semi-pucca	Agree	Agree	Agree	Agree	Agree	Agree	Disagree	Agree	Agree	Agree	Agree	Agree	Agree	Agree	Agree	Neutral	Neutral	Agree	Agree	Neutral	Disagree	Agree	Agree	Agree	Agree	Agree	Agree	Neutral	Agree	Agree	Agree	Disagree
Bagerhat	A	26-35	Married	>primary	>10000	People (Community, Family Members)	Good	<5 years	No	No	A	Sanitary/pucca	Agree	Agree	Agree	Agree	Agree	Agree	Neutral	Agree	Agree	Agree	Agree	Agree	Agree	Agree	Agree	Agree	Agree	Agree	Agree	Agree	Agree	Agree	Agree	Agree	Agree	Agree	Agree	Agree	Agree	Agree	Agree	Disagree
Bagerhat	A	36-45	Married	>primary	5000-10000	People (Community, Family Members)	Good	6-10 years	No	No	A	Semi-pucca	Neutral	Neutral	Agree	Agree	Agree	Agree	Neutral	Neutral	Neutral	Neutral	Neutral	Agree	Agree	Agree	Agree	Agree	Agree	Agree	Agree	Agree	Agree	Neutral	Agree	Agree	Agree	Agree	Agree	Agree	Agree	Agree	Agree	Disagree
Bagerhat	A	26-35	Married	None	>10000	Electronic media (TV, Radio)	Moderately Good	>10 years	No	No	A	Sanitary/pucca	Neutral	Neutral	Agree	Neutral	Agree	Neutral	Disagree	Agree	Agree	Agree	Agree	Neutral	Agree	Agree	Agree	Agree	Agree	Agree	Agree	Agree	Agree	Neutral	Agree	Neutral	Agree	Neutral	Agree	Agree	Agree	Neutral	Agree	Disagree
